# Supplementary material for: Gating Mechanism of the Voltage-Gated Proton Channel Studied by Molecular Dynamics Simulations
Source: Molecules. 2022 Mar 31;27(7):2277. doi: 10.3390/molecules27072277 (PMC9000549; doi:10.3390/molecules27072277)
Supplement: Supplementary file 1 [file molecules-27-02277-s001.zip]

Archive with 1 entries (1 files):
- molecules-1628625-supplementary.pdf
